# Supplementary material for: PTMphinder: an R package for PTM site localization and motif extraction from proteomic datasets
Source: PeerJ. 2019 Jun 4;7:e7046. doi: 10.7717/peerj.7046 (PMC6555389; doi:10.7717/peerj.7046)
Supplement: Supplemental Information 2 [file peerj-07-7046-s002.r]

# Install and load package "devtools" for subsequent installation of packages from GitHub (installation only needs to be run the first time using this package)
install.packages("devtools")

library(devtools)

# Install and load packages "PTMphinder" and "rmotifx" from GitHub (installation only needs to be run the first time using these packages)
install_github('jmwozniak/PTMphinder', force = TRUE)
install_github('omarwagih/rmotifx')

require(PTMphinder)
require(rmotifx)

######################################
#                                    #
#     Example 1: parseDB Function    #
#                                    #
######################################

# Locate example files
examples.path = system.file("extdata", package = "PTMphinder")
ref_db.path = paste(examples.path, "/Human_Uniprot_Example.txt", sep="")

# Read in proteome database example (or your own database)
ref_db = readLines(ref_db.path)

# Parse proteome database into 2 columns: protein accession and protein sequence (may take a while depending on database size)
parseDB_Example <- parseDB(ref_db, "UP", TRUE)

# Create file name for parsed database
#filename1 <- paste(examples.path, "/Human_Uniprot_Parsed_", Sys.Date(), ".txt", sep="")

# Write parsed  database to new file (will be found in the PTMphinder/extdata/ directory within R.framework)
#write.table(parseDB_Example, filename1, row.names=FALSE, col.names=FALSE, sep="\t")

#################################################
#                                               #
#     Example 2: extractBackground Function     #
#                                               #
#################################################

# Locate example files
examples.path = system.file("extdata", package = "PTMphinder")
parsed_ref.path = paste(examples.path, "/Human_Uniprot_Parsed_Example.txt", sep="")

# Read in parsed Uniprot database example (or one you created with parseDB above)
parsed_ref <- read.table(parsed_ref.path, header=FALSE, row.names=NULL, sep="\t")

# Set parameters for extractBackground (s - sequence list; c - central character; w - width of motifs)
s <- unlist(parsed_ref[,2])
c <- "S"
w <- 15

# Extract proteome-specific background motifs (may take a while depending on database size)
extractBack_Example <- extractBackground(s, c, w)

# Create file name for background motif list
#fileName2 <- paste(examples.path, "/Background_", c, "_" ,w, "_", Sys.Date(), ".txt", sep="")

# Write background motif list to new file (will be found in the PTMphinder/extdata/ directory within R.framework)
#write.table(extractBack_Example, fileName2, row.names=FALSE, col.names=FALSE, quote=FALSE)

############################################
#                                          #
#      Example 3: phindPTMs Function       #
#                                          #
############################################

# Locate example files
examples.path = system.file("extdata", package = "PTMphinder")
ptm_data.path = paste(examples.path, "/phindPTMs_Input_Example.csv", sep="")
parsed_ref.path = paste(examples.path, "/Human_Uniprot_Parsed_Example.txt", sep="")

# Read in proteomic data example (or your own data)
ptm_data <- read.csv(ptm_data.path, header=TRUE, row.names = NULL, stringsAsFactors = FALSE)

# Read in parsed Uniprot database example (or one you created with parseDB above)
parsed_ref <- read.table(parsed_ref.path, header=FALSE, row.names=NULL, sep="\t")

# Locate PTMs within full-length proteins and extract neighboring motifs
phindPTMs_Example <- phindPTMs(ptm_data, parsed_ref)

# Create file name for phindPTMs output
#fileName3 <- paste(examples.path, "/PTMs_phound_", Sys.Date(), ".txt", sep="")

# Write phindPTMs output to new file (will be found in the PTMphinder/extdata/ directory within R.framework)
#write.table(phindPTMs_Example, fileName3, row.names=FALSE, append = FALSE,  sep = "\t")

################################################
#                                              #
#     Example 4: Integration with rmotif-x     #
#                                              #
################################################

# Reformat foreground sequences for motif-x
foreground_Seqs <- unlist(strsplit(phindPTMs_Example[,"Flank_Seq"], split = "[.]"))
foreground_Seqs_Filtered <- foreground_Seqs[which(lapply(foreground_Seqs, nchar)==15)]

# Run motif-x using foreground and background sequences from PTMphinder functions above
motifx_Example <- motifx(foreground_Seqs_Filtered, extractBack_Example, central.res = 'S', min.seqs = 20, pval.cutoff = 1e-5)

# View motifx output
print(motifx_Example)
